# Supplementary material for: Revisiting the Role of Lactic Acid Bacteria in Cacao Fermentation: From Traditional Paradigm to Functional Precision
Source: Foods. 2026 Jul 8;15(14):2415. doi: 10.3390/foods15142415 (PMC13407420; doi:10.3390/foods15142415)
Supplement: Supplementary file 1 [file foods-15-02415-s001.zip]

Archive with 1 entries (1 files):
- foods-4373047-supplementary.pdf
